# Supplementary material for: Polymer Mediated Control and Migration Effects in Spin-Crossover-Polymer Hybrids Towards Tunable Thermal Sensing Applications
Source: Polymers (Basel). 2025 Dec 4;17(23):3226. doi: 10.3390/polym17233226 (PMC12694122; doi:10.3390/polym17233226)
Supplement: Supplementary file 1 [file polymers-17-03226-s001.zip]

Archive with 1 entries (1 files):
- polymers-4010024-supplementary.pdf
